# Supplementary material for: Dose- and Time-Dependent Effect of Dietary Blueberries on Diabetic Vasculature Is Correlated with Gut Microbial Signature
Source: Antioxidants (Basel). 2023 Jul 30;12(8):1527. doi: 10.3390/antiox12081527 (PMC10451530; doi:10.3390/antiox12081527)
Supplement: Supplementary file 1 [file antioxidants-12-01527-s001.zip]

Archive with 1 entries (1 files):
- antioxidants-2503414-supplementary.pdf
